# Supplementary material for: Multiple Changes of Gene Expression and Function Reveal Genomic and Phenotypic Complexity in SLE-like Disease
Source: PLoS Genet. 2015 Jun 9;11(6):e1005248. doi: 10.1371/journal.pgen.1005248 (PMC4461293; doi:10.1371/journal.pgen.1005248)
Supplement: S10 Table — The cut-off p-value is 0.001. The results only for autoimmune diseases (red) and neuroinflammatory conditions (blue) are presented. (XLSX) [file pgen.1005248.s017.xlsx]

## Sheet: WFDC3
NHLBI key	Snp Id	Pvalue	PMID	Location	Phenotype	Phenotype Category	chr	pos	InGene	Journal	DatePub	PhenotypeDesc	InitialSampleDesc	ReplicationSampleDesc	GWAS	TotalDiscovery	TotalReplication	Total Samples	DbSnpMAF	DbSnpPalle	DbSnpValidation
185873943513887	rs7263437	0.0083	18587394	FullScan	Irritible bowel syndrome	Inflammation,Gastrointestinal,Crohn's disease	20	45782248	(WFDC3)	Nat Genet	2008-06-29	Crohn's disease	3230 EA cases + 4829 controls	4017 EA samples (from trios), 2325 EA cases + 1809 controls	European	8059	8151	16210	A;0,4318	A/G;?;?	YES

## Sheet: HOMER2
NHLBI key	Snp Id	Pvalue	PMID	Location	Phenotype	Phenotype Category	chr	pos	InGene	Journal	DatePub	PhenotypeDesc	InitialSampleDesc	ReplicationSampleDesc	GWAS	TotalDiscovery	TotalReplication	Total Samples	DbSnpMAF	DbSnpPalle	DbSnpValidation
224469616933581	rs2167602	5.1e-05	22446961	Table S2	Kawasaki disease	Inflammation,Blood-related,Aneurysm,Arterial,Cardiovascular disease (CVD),Immune-related	15	82980540		Nat Genet	2012-03-25	Kawasaki disease	622 Taiwanese Han Chinese ancestry cases, 1,107 Taiwanese Han Chinese ancestry controls	261 Taiwanese Han Chinese ancestry cases, 550 Taiwanese Han Chinese ancestry controls	Asian	1729	811	2540	G;0,3191	A/G;0,43455;0,168645	YES
220753303937688	rs8028925	5.3e-05	22075330	Table S2	IgE in plasma	Quantitative trait(s),Blood-related,Plasma,Immune-related	15	82965373		J Allergy Clin Immunol	2011-11-08	IgE (total IgE) concentrations, plasma	6819 EA individuals	7809 EA individuals	European	6819	7809	14628	G;0,0591	A/G;?;?	YES
190107931225100	rs1588546	0.0001	19010793	Table S6	Brain atrophy	Neuro,Inflammation,Multiple sclerosis (MS)	15	82878517	(HOMER2)	Hum Mol Genet	2008-11-14	Multiple sclerosis	791 EA cases, 883 controls		European	1674	0	1674	C;0,1822	A/C;?;?	YES

## Sheet: VRK1
NHLBI key	Snp Id	Pvalue	PMID	Location	Phenotype	Phenotype Category	chr	pos	InGene	Journal	DatePub	PhenotypeDesc	InitialSampleDesc	ReplicationSampleDesc	GWAS	TotalDiscovery	TotalReplication	Total Samples	DbSnpMAF	DbSnpPalle	DbSnpValidation
195030885340689	rs12147439	5.7e-06	19503088	Table S2	Rheumatoid arthritis	Inflammation,Arthritis,Rheumatoid arthritis	14	96574242		Nat Genet	2009-06-07	Rheumatoid arthritis	2418 EA cases, 4504 controls	2604 EA cases, 2882 controls	European	6922	5486	12408	G;0,2358	A/G;?;?	YES
215079222784806	rs4905558	8.1e-06	21507922	Table S3	Neutrophil count	Infection,HIV/AIDS,Gender,Female,Blood-related	14	96879469	(VRK1)	Clin Infect Dis	2011-05-01	HIV-1 susceptibility	115 AA HIV-negative women		African	115	0	115	G;0,4963	A/G;?;?	YES
17804836143207	rs234592	4.4e-05	17804836	RawUnadjustedPValues	Rheumatoid arthritis	Inflammation,Arthritis,Rheumatoid arthritis	14	96620760		N Engl J Med	2007-09-05	Rheumatoid arthritis	1493 EA cases + 1831 controls	1053 Swedish (mostly EA) cases,1858 controls	European	3324	2911	6235	G;0,4583	C/T;?;?	YES
21061259143229	rs234600	8.7e-05	21061259	Table S1	Response to anti-tumor necrosis factor treatment of rheumatoid arthritis	Drug response,Inflammation,Rheumatoid arthritis,Arthritis	14	96614264		Arthritis Rheum	2010-11-08	Rheumatoid arthritis, anti-TNF response in	566 EA individuals	720 EA individuals	European	566	720	1286	C;0,381	A/G;?;?	YES
208605035448356	rs12435173	0.00011	20860503	FullScan	Asthma	Asthma,Pulmonary,Chronic lung disease,Inflammation	14	96628607		N Engl J Med	2010-09-23	Asthma	10365 EA cases, 16110 controls		European	26475	0	26475	G;0,3892	A/G;?;?	YES
195030882784757	rs4905507	0.00044	19503088	Table S2	Rheumatoid arthritis	Inflammation,Arthritis,Rheumatoid arthritis	14	96599160		Nat Genet	2009-06-07	Rheumatoid arthritis	2418 EA cases, 4504 controls	2604 EA cases, 2882 controls	European	6922	5486	12408	A;0,3526	A/C;?;?	YES
17554300613046	rs856227	0.0005	17554300	Webdata	Crohn's disease, combined control dataset	Cardiovascular disease (CVD),Myocardial infarction (MI),Neuro,Behavioral,Bipolar disorder,Blood pressure,CVD risk factor (CVD RF),Blood-related,Type 1 diabetes (T1D),Type 2 diabetes (T2D),Developmental,Arthritis,Rheumatoid arthritis,Crohn's disease	14	96934245		Nature	2007-06-07	Multiple traits (bipolar disorder, coronary artery disease, Crohn's disease, rheumatoid arthritis, T1D, T2D, hypertension)	1868 EA cases,2938 controls		European	4806	0	4806	A;0,0343	A/G;?;?	YES
230000000000000	rs737209	0.00086	22959728	Table S4	Amyotrophic lateral sclerosis (ALS)	Neuro,Amyotrophic lateral sclerosis (ALS)	14	96747009		Neurobiol Aging	2014-01-13	Amyotrophic Lateral Sclerosis (ALS)	4,243 European ancestry cases, 5,112 European ancestry controls		European	9355	0	9355	C;0,416437	C/T;0,486034;0,0823877	YES
20860503143228	rs234600	0.0014	20860503	FullScan	Asthma	Asthma,Pulmonary,Chronic lung disease,Inflammation	14	96614264		N Engl J Med	2010-09-23	Asthma	10365 EA cases, 16110 controls		European	26475	0	26475	C;0,381	A/G;?;?	YES
20860503143196	rs234586	0.0027	20860503	FullScan	Asthma	Asthma,Pulmonary,Chronic lung disease,Inflammation	14	96623368		N Engl J Med	2010-09-23	Asthma	10365 EA cases, 16110 controls		European	26475	0	26475	A;0,2166	C/T;?;?	YES
195030881462641	rs1998536	0.004	19503088	Table S2	Rheumatoid arthritis	Inflammation,Arthritis,Rheumatoid arthritis	14	96719662		Nat Genet	2009-06-07	Rheumatoid arthritis	2418 EA cases, 4504 controls	2604 EA cases, 2882 controls	European	6922	5486	12408	G;0,3553	C/T;?;?	YES
214523134422418	rs10135821	0.0043	21452313	Table S2	Rheumatoid arthritis	Inflammation,Arthritis,Rheumatoid arthritis	14	96733552		Arthritis Rheum	2011-04-01	Rheumatoid arthritis	801 Korean cases, 757 Korean controls	718 Korean cases, 719 Korean controls	Asian	1558	1437	2995	A;0,1232	A/G;?;?	YES
208605032784764	rs4905510	0.0045	20860503	FullScan	Asthma	Asthma,Pulmonary,Chronic lung disease,Inflammation	14	96627322		N Engl J Med	2010-09-23	Asthma	10365 EA cases, 16110 controls		European	26475	0	26475	A;0,2509	A/G;?;?	YES
208605031431059	rs1957820	0.0058	20860503	FullScan	Asthma	Asthma,Pulmonary,Chronic lung disease,Inflammation	14	96659816		N Engl J Med	2010-09-23	Asthma	10365 EA cases, 16110 controls		European	26475	0	26475	C;0,4176	A/G;?;?	YES
228373977882934	rs8019561	0.0067	22837397	Table S1	Salmonella-induced pyroptosis	Infection,Cell line,Inflammation,Immune-related,Salmonella	14	96911656		Proc Natl Acad Sci U S A	2012-07-25	Salmonella induced pyroptosis in B-lymphoblastoid cell lines	120 parent-offspring trios lymphoblastoid cell lines		Unspecified	120	0	120	T;0,49449	C/T;0,499939;0,00550967	YES
195030881470095	rs2008331	0.0068	19503088	Table S2	Rheumatoid arthritis	Inflammation,Arthritis,Rheumatoid arthritis	14	96791903		Nat Genet	2009-06-07	Rheumatoid arthritis	2418 EA cases, 4504 controls	2604 EA cases, 2882 controls	European	6922	5486	12408	A;0,1584	C/T;?;?	YES
214523136111884	rs17310190	0.007	21452313	Table S2	Rheumatoid arthritis	Inflammation,Arthritis,Rheumatoid arthritis	14	96724457		Arthritis Rheum	2011-04-01	Rheumatoid arthritis	801 Korean cases, 757 Korean controls	718 Korean cases, 719 Korean controls	Asian	1558	1437	2995	G;0,3411	A/G;?;?	YES
208605036088807	rs17214407	0.0077	20860503	FullScan	Asthma	Asthma,Pulmonary,Chronic lung disease,Inflammation	14	96634902		N Engl J Med	2010-09-23	Asthma	10365 EA cases, 16110 controls		European	26475	0	26475	C;0,1122	C/T;?;?	YES
208605036104848	rs17280373	0.0083	20860503	FullScan	Asthma	Asthma,Pulmonary,Chronic lung disease,Inflammation	14	96669750		N Engl J Med	2010-09-23	Asthma	10365 EA cases, 16110 controls		European	26475	0	26475	T;0,1305	C/T;?;?	YES
214523131483381	rs2025356	0.0092	21452313	Table S2	Rheumatoid arthritis	Inflammation,Arthritis,Rheumatoid arthritis	14	96731819		Arthritis Rheum	2011-04-01	Rheumatoid arthritis	801 Korean cases, 757 Korean controls	718 Korean cases, 719 Korean controls	Asian	1558	1437	2995	G;0,3567	C/T;?;?	YES

## Sheet: PTPN3
NHLBI key	Snp Id	Pvalue	PMID	Location	Phenotype	Phenotype Category	chr	pos	InGene	Journal	DatePub	PhenotypeDesc	InitialSampleDesc	ReplicationSampleDesc	GWAS	TotalDiscovery	TotalReplication	Total Samples	DbSnpMAF	DbSnpPalle	DbSnpValidation
232336547840419	rs7847955	0.00018	23233654	TableS1	Anti-TNF treatment response in rheumatoid arthritis (by DAS-28 score change at 3 months)	Drug response,Rheumatoid arthritis,Arthritis,Inflammation	9	109341831		Ann Rheum Dis	2012-12-11	Response to TNF? inhibitors in patients with rheumatoid arthritis	882 European ancestry cases	1,821 European ancestry cases	European	882	1821	2703	C;0,35124	A/C;0,455741;0,142023	YES
232336547844262	rs7863010	0.00019	23233654	TableS1	Anti-TNF treatment response in rheumatoid arthritis (by DAS-28 score change at 3 months)	Drug response,Rheumatoid arthritis,Arthritis,Inflammation	9	109341518		Ann Rheum Dis	2012-12-11	Response to TNF? inhibitors in patients with rheumatoid arthritis	882 European ancestry cases	1,821 European ancestry cases	European	882	1821	2703	T;0,15978	C/T;0,268501;0,249315	YES
232336548176658	rs10759339	0.00033	23233654	TableS1	Anti-TNF treatment response in rheumatoid arthritis (by DAS-28 score change at 3 months)	Drug response,Rheumatoid arthritis,Arthritis,Inflammation	9	109331829		Ann Rheum Dis	2012-12-11	Response to TNF? inhibitors in patients with rheumatoid arthritis	882 European ancestry cases	1,821 European ancestry cases	European	882	1821	2703	G;0,151974	C/G;0,257756;0,24988	YES
204538423834462	rs7857376	0.0081	20453842	FullScan	Rheumatoid arthritis	Inflammation,Arthritis,Rheumatoid arthritis	9	109338678		Nat Genet	2010-05-09	Rheumatoid arthritis	5539 EA cases, 20169 EA controls	6768 EA cases, 8806 EA controls	European	25708	15574	41282	G;0,3883	A/G;?;?	YES
195030883834461	rs7857376	0.0081	19503088	Table S2	Rheumatoid arthritis	Inflammation,Arthritis,Rheumatoid arthritis	9	109338678		Nat Genet	2009-06-07	Rheumatoid arthritis	2418 EA cases, 4504 controls	2604 EA cases, 2882 controls	European	6922	5486	12408	G;0,3883	A/G;?;?	YES
204538423834505	rs7857400	0.0087	20453842	FullScan	Rheumatoid arthritis	Inflammation,Arthritis,Rheumatoid arthritis	9	109338830		Nat Genet	2010-05-09	Rheumatoid arthritis	5539 EA cases, 20169 EA controls	6768 EA cases, 8806 EA controls	European	25708	15574	41282	C;0,3956	C/T;?;?	YES
195030883363494	rs7020624	0.0098	19503088	Table S2	Rheumatoid arthritis	Inflammation,Arthritis,Rheumatoid arthritis	9	109470323	(PTPN3)	Nat Genet	2009-06-07	Rheumatoid arthritis	2418 EA cases, 4504 controls	2604 EA cases, 2882 controls	European	6922	5486	12408	G;0,1722	G/T;0,284308;0,247635	YES

## Sheet: WHAMM
NHLBI key	Snp Id	Pvalue	PMID	Location	Phenotype	Phenotype Category	chr	pos	InGene	Journal	DatePub	PhenotypeDesc	InitialSampleDesc	ReplicationSampleDesc	GWAS	TotalDiscovery	TotalReplication	Total Samples	DbSnpMAF	DbSnpPalle	DbSnpValidation
195259532309372	rs3814281	0.008	19525953	Table S2	Multiple sclerosis	Neuro,Inflammation,Multiple sclerosis (MS)	15	82831014	(WHAMM)	Nat Genet	2009-06-14	Multiple sclerosis	2624 (presumed) EA cases + 7220 controls	2215 EA cases, 2116 controls	European	9844	4331	14175	A;0,1337	C/T;?;?	YES

## Sheet: BANK1
NHLBI key	Snp Id	Pvalue	PMID	Location	Phenotype	Phenotype Category	chr	pos	InGene	Journal	DatePub	PhenotypeDesc	InitialSampleDesc	ReplicationSampleDesc	GWAS	TotalDiscovery	TotalReplication	Total Samples	DbSnpMAF	DbSnpPalle	DbSnpValidation
231282338643582	rs13126505	1.8e-12	23128233	Table2Supp3	Crohn's disease	Inflammation,Gastrointestinal,Crohn's disease,Ulcerative colitis	4	101944147	(BANK1)	Nature	2012-11-01	Crohn's disease and ulcerative colitis	Up to 12,924 European ancestry cases, Up to 21,442 European ancestry controls	Up to 25,683 European ancestry cases, Up to 17,015 European ancestry controls	European	34366	42698	77064	A;0,0266299	A/G;0,0518417;0,152425	YES
227885287597605	rs6846071	1.1e-11	22788528	Table 1	C-reactive protein (CRP)	Quantitative trait(s),Cardiovascular disease (CVD),C-reactive protein (CRP),Blood-related,Immune-related	4	101481058		Int J Immunogenet	2012-07-13	C-reactive protein (CRP) and white blood cell (WBC)	8,722 individuals		Asian	8722	0	8722	G;0,133609	G/T;0,231515;0,249316	YES
182044476101492	rs17266594	4.7e-11	18204447	Table2	Systemic lupus erythematosus (SLE)	Inflammation,Systemic lupus erythematosus (SLE)	4	101829765	(BANK1)	Nat Genet	2008-01-20	Systemic lupus erythematosus	279 EA cases + 515 controls	Up to 1724 (mostly) EA cases + 1616 controls	European	794	3340	4134	C;0,2248	C/T;?;?	YES
182044474612046	rs10516487	3.7e-10	18204447	Table2	Systemic lupus erythematosus (SLE)	Inflammation,Systemic lupus erythematosus (SLE)	4	101829919	(BANK1)	Nat Genet	2008-01-20	Systemic lupus erythematosus	279 EA cases + 515 controls	Up to 1724 (mostly) EA cases + 1616 controls	European	794	3340	4134	A;0,2244	C/T;?;?	YES
206940114612052	rs10516487	4e-10	20694011	Table S2	Selective immunoglobulin A deficiency (IgAD)	Quantitative trait(s),Blood-related,Immune-related	4	101829919	(BANK1)	Nat Genet	2010-08-08	IgA deficiency (selective IgA deficiency)	430 Icelandic and Swedish cases, 1090 Icelandic and Swedish controls	256 Spanish cases, 322 Spanish controls, 86 Finnish cases, 564 Finnish controls	European	1520	1228	2748	A;0,2244	C/T;?;?	YES
232735687304993	rs4522865	5e-06	23273568	Table S1	Systemic lupus erythematosus (SLE)	Inflammation,Systemic lupus erythematosus (SLE)	4	101794731	(BANK1)	Am J Hum Genet	2012-12-27	Systemic lupus erythematosus	1,656 Han Chinese ancestry cases, 3,394 Han Chinese ancestry controls	3,256 Han Chinese ancestry cases, 5,667 Han Chinese ancestry controls, 453 Thai ancestry cases, 963 Thai ancestry controls	Asian	5050	10339	15389	G;0,392103	A/G;0,476238;0,106378	YES
182044472228178	rs3733197	4.7e-05	18204447	Table2	Systemic lupus erythematosus (SLE)	Inflammation,Systemic lupus erythematosus (SLE)	4	101918130	(BANK1)	Nat Genet	2008-01-20	Systemic lupus erythematosus	279 EA cases + 515 controls	Up to 1724 (mostly) EA cases + 1616 controls	European	794	3340	4134	A;0,2505	A/G;?;?	YES
180571000000000	rs4640677	6.6e-05	18057069	Table1	Amyotrophic lateral sclerosis (ALS)	Neuro,Amyotrophic lateral sclerosis (ALS)	4	101736918		Hum Mol Genet	2007-12-15	Amyotrophic Lateral Sclerosis (ALS)	221 Irish cases,211 controls	737 EA cases,721 controls	European	432	1458	1890	A;0,2413	A/G;?;?	YES
180571000000000	rs12648641	9.9e-05	18057069	Table1	Amyotrophic lateral sclerosis (ALS)	Neuro,Amyotrophic lateral sclerosis (ALS)	4	101738593		Hum Mol Genet	2007-12-15	Amyotrophic Lateral Sclerosis (ALS)	221 Irish cases,211 controls	737 EA cases,721 controls	European	432	1458	1890	A;0,1612	A/C;?;?	YES
232735687265315	rs4276281	0.00011	23273568	Table S1	Systemic lupus erythematosus (SLE)	Inflammation,Systemic lupus erythematosus (SLE)	4	101825623	(BANK1)	Am J Hum Genet	2012-12-27	Systemic lupus erythematosus	1,656 Han Chinese ancestry cases, 3,394 Han Chinese ancestry controls	3,256 Han Chinese ancestry cases, 5,667 Han Chinese ancestry controls, 453 Thai ancestry cases, 963 Thai ancestry controls	Asian	5050	10339	15389	A;0,483471	A/C;0,499429;0,0168903	YES
232735688161924	rs10516487	0.00012	23273568	Table S1	Systemic lupus erythematosus (SLE)	Inflammation,Systemic lupus erythematosus (SLE)	4	101829919	(BANK1)	Am J Hum Genet	2012-12-27	Systemic lupus erythematosus	1,656 Han Chinese ancestry cases, 3,394 Han Chinese ancestry controls	3,256 Han Chinese ancestry cases, 5,667 Han Chinese ancestry controls, 453 Thai ancestry cases, 963 Thai ancestry controls	Asian	5050	10339	15389	A;0,224518	C/T;0,348219;0,229898	YES
175543005750629	rs13117264	0.00016	17554300	Webdata	Type 1 diabetes, Rheumatoid arthritis, Crohn's disease, combined case analysis, gender differentiated	Cardiovascular disease (CVD),Myocardial infarction (MI),Neuro,Behavioral,Bipolar disorder,Blood pressure,CVD risk factor (CVD RF),Blood-related,Type 1 diabetes (T1D),Type 2 diabetes (T2D),Developmental,Arthritis,Rheumatoid arthritis,Crohn's disease	4	101798493	(BANK1)	Nature	2007-06-07	Multiple traits (bipolar disorder, coronary artery disease, Crohn's disease, rheumatoid arthritis, T1D, T2D, hypertension)	1868 EA cases,2938 controls		European	4806	0	4806	G;0,2386	G/T;?;?	YES
232735688161923	rs10516486	0.00016	23273568	Table S1	Systemic lupus erythematosus (SLE)	Inflammation,Systemic lupus erythematosus (SLE)	4	101830119	(BANK1)	Am J Hum Genet	2012-12-27	Systemic lupus erythematosus	1,656 Han Chinese ancestry cases, 3,394 Han Chinese ancestry controls	3,256 Han Chinese ancestry cases, 5,667 Han Chinese ancestry controls, 453 Thai ancestry cases, 963 Thai ancestry controls	Asian	5050	10339	15389	T;0,485308	A/G;0,499568;0,0146857	YES
175543005144965	rs11729100	0.00025	17554300	Webdata	Type 1 diabetes, gender differentiated	Cardiovascular disease (CVD),Myocardial infarction (MI),Neuro,Behavioral,Bipolar disorder,Blood pressure,CVD risk factor (CVD RF),Blood-related,Type 1 diabetes (T1D),Type 2 diabetes (T2D),Developmental,Arthritis,Rheumatoid arthritis,Crohn's disease	4	102066081	(BANK1)	Nature	2007-06-07	Multiple traits (bipolar disorder, coronary artery disease, Crohn's disease, rheumatoid arthritis, T1D, T2D, hypertension)	1868 EA cases,2938 controls		European	4806	0	4806	C;0,3965	A/C;?;?	YES
232735688644481	rs13129744	0.00032	23273568	Table S1	Systemic lupus erythematosus (SLE)	Inflammation,Systemic lupus erythematosus (SLE)	4	101835574	(BANK1)	Am J Hum Genet	2012-12-27	Systemic lupus erythematosus	1,656 Han Chinese ancestry cases, 3,394 Han Chinese ancestry controls	3,256 Han Chinese ancestry cases, 5,667 Han Chinese ancestry controls, 453 Thai ancestry cases, 963 Thai ancestry controls	Asian	5050	10339	15389	C;0,195133	C/T;0,314112;0,241639	YES
201691772519222	rs4522865	0.00036	20169177	Table 1	Systemic lupus erythematosus (SLE)	Inflammation,Systemic lupus erythematosus (SLE)	4	101794731	(BANK1)	PLoS Genet	2010-02-12	Systemic lupus erythematosus	314 Chinese cases, 1500 Chinese controls	2630 Chinese cases, 2155 Chinese controls, 314 Thai cases, 519 Thai controls	Asian	1814	5618	7432	G;0,391	A/G;?;?	YES
175543004522698	rs10446706	0.00039	17554300	Webdata	Type 1 diabetes, Rheumatoid arthritis, Crohn's disease, combined case analysis, gender differentiated	Cardiovascular disease (CVD),Myocardial infarction (MI),Neuro,Behavioral,Bipolar disorder,Blood pressure,CVD risk factor (CVD RF),Blood-related,Type 1 diabetes (T1D),Type 2 diabetes (T2D),Developmental,Arthritis,Rheumatoid arthritis,Crohn's disease	4	101800575	(BANK1)	Nature	2007-06-07	Multiple traits (bipolar disorder, coronary artery disease, Crohn's disease, rheumatoid arthritis, T1D, T2D, hypertension)	1868 EA cases,2938 controls		European	4806	0	4806	A;0,2175	A/G;?;?	YES
175543002614404	rs4698969	0.00055	17554300	Webdata	Type 1 diabetes, Rheumatoid arthritis, Crohn's disease, combined case analysis, gender differentiated	Cardiovascular disease (CVD),Myocardial infarction (MI),Neuro,Behavioral,Bipolar disorder,Blood pressure,CVD risk factor (CVD RF),Blood-related,Type 1 diabetes (T1D),Type 2 diabetes (T2D),Developmental,Arthritis,Rheumatoid arthritis,Crohn's disease	4	101804798	(BANK1)	Nature	2007-06-07	Multiple traits (bipolar disorder, coronary artery disease, Crohn's disease, rheumatoid arthritis, T1D, T2D, hypertension)	1868 EA cases,2938 controls		European	4806	0	4806	T;0,2344	C/T;?;?	YES
182044474612028	rs10516483	0.00056	18204447	TableS1	Systemic lupus erythematosus (SLE)	Inflammation,Systemic lupus erythematosus (SLE)	4	101870748	(BANK1)	Nat Genet	2008-01-20	Systemic lupus erythematosus	279 EA cases + 515 controls	Up to 1724 (mostly) EA cases + 1616 controls	European	794	3340	4134	C;0,4478	C/G;?;?	YES
178271000000000	rs4632664	0.00063	17827064	RawUnadjustedPValues	Amyotrophic lateral sclerosis (ALS)	Neuro,Amyotrophic lateral sclerosis (ALS)	4	101771508		Lancet Neurol	2007-09-07	Amyotrophic Lateral Sclerosis (ALS)	737 EA cases + 721 controls	1030 EA cases + 1195 controls	European	1458	2225	3683	A;0,0751	A/G;?;?	YES
208605033034062	rs6532945	0.00066	20860503	FullScan	Asthma	Asthma,Pulmonary,Chronic lung disease,Inflammation	4	101562626		N Engl J Med	2010-09-23	Asthma	10365 EA cases, 16110 controls		European	26475	0	26475	T;0,3416	C/T;?;?	YES
175543004612045	rs10516487	0.00084	17554300	Webdata	Type 1 diabetes, Rheumatoid arthritis, Crohn's disease, combined case analysis, gender differentiated	Cardiovascular disease (CVD),Myocardial infarction (MI),Neuro,Behavioral,Bipolar disorder,Blood pressure,CVD risk factor (CVD RF),Blood-related,Type 1 diabetes (T1D),Type 2 diabetes (T2D),Developmental,Arthritis,Rheumatoid arthritis,Crohn's disease	4	101829919	(BANK1)	Nature	2007-06-07	Multiple traits (bipolar disorder, coronary artery disease, Crohn's disease, rheumatoid arthritis, T1D, T2D, hypertension)	1868 EA cases,2938 controls		European	4806	0	4806	A;0,2244	C/T;?;?	YES
173628000000000	rs10516487	0.00094	17362836	Webdata	Amyotrophic lateral sclerosis (ALS)	Neuro,Amyotrophic lateral sclerosis (ALS)	4	101829919	(BANK1)	Lancet Neurol	2007-02-02	Amyotrophic Lateral Sclerosis (ALS)	276 EA cases + 276 controls		European	552	0	552	A;0,2244	C/T;?;?	YES
208605032004744	rs2723057	0.0011	20860503	FullScan	Asthma	Asthma,Pulmonary,Chronic lung disease,Inflammation	4	101587400		N Engl J Med	2010-09-23	Asthma	10365 EA cases, 16110 controls		European	26475	0	26475	T;0,2862	C/T;?;?	YES
228373978645457	rs13135111	0.0014	22837397	Table S1	Salmonella-induced pyroptosis	Infection,Cell line,Inflammation,Immune-related,Salmonella	4	101380662		Proc Natl Acad Sci U S A	2012-07-25	Salmonella induced pyroptosis in B-lymphoblastoid cell lines	120 parent-offspring trios lymphoblastoid cell lines		Unspecified	120	0	120	C;0,333792	A/C;0,44475;0,156756	YES
228373978126867	rs10433982	0.0014	22837397	Table S1	Salmonella-induced pyroptosis	Infection,Cell line,Inflammation,Immune-related,Salmonella	4	101362741		Proc Natl Acad Sci U S A	2012-07-25	Salmonella induced pyroptosis in B-lymphoblastoid cell lines	120 parent-offspring trios lymphoblastoid cell lines		Unspecified	120	0	120	T;0,332874	C/G/T;0,444138;0,157514	YES
182044474612036	rs10516486	0.0016	18204447	TableS1	Systemic lupus erythematosus (SLE)	Inflammation,Systemic lupus erythematosus (SLE)	4	101830119	(BANK1)	Nat Genet	2008-01-20	Systemic lupus erythematosus	279 EA cases + 515 controls	Up to 1724 (mostly) EA cases + 1616 controls	European	794	3340	4134	T;0,4849	A/G;?;?	YES
228373977284841	rs4398526	0.0016	22837397	Table S1	Salmonella-induced pyroptosis	Infection,Cell line,Inflammation,Immune-related,Salmonella	4	101461341		Proc Natl Acad Sci U S A	2012-07-25	Salmonella induced pyroptosis in B-lymphoblastoid cell lines	120 parent-offspring trios lymphoblastoid cell lines		Unspecified	120	0	120	C;0,113407	A/C;0,201092;0,245169	YES
21452313656855	rs901406	0.0017	21452313	Table S2	Rheumatoid arthritis	Inflammation,Arthritis,Rheumatoid arthritis	4	101931129	(BANK1)	Arthritis Rheum	2011-04-01	Rheumatoid arthritis	801 Korean cases, 757 Korean controls	718 Korean cases, 719 Korean controls	Asian	1558	1437	2995	T;0,288	A/G;?;?	YES
228373976812742	rs1822168	0.002	22837397	Table S1	Salmonella-induced pyroptosis	Infection,Cell line,Inflammation,Immune-related,Salmonella	4	101372387		Proc Natl Acad Sci U S A	2012-07-25	Salmonella induced pyroptosis in B-lymphoblastoid cell lines	120 parent-offspring trios lymphoblastoid cell lines		Unspecified	120	0	120	C;0,326446	A/G;0,439758;0,162763	YES
214523132092555	rs2851333	0.0022	21452313	Table S2	Rheumatoid arthritis	Inflammation,Arthritis,Rheumatoid arthritis	4	101947636	(BANK1)	Arthritis Rheum	2011-04-01	Rheumatoid arthritis	801 Korean cases, 757 Korean controls	718 Korean cases, 719 Korean controls	Asian	1558	1437	2995	G;0,2889	C/T;?;?	YES
228373977342618	rs4699212	0.0025	22837397	Table S1	Salmonella-induced pyroptosis	Infection,Cell line,Inflammation,Immune-related,Salmonella	4	101367620		Proc Natl Acad Sci U S A	2012-07-25	Salmonella induced pyroptosis in B-lymphoblastoid cell lines	120 parent-offspring trios lymphoblastoid cell lines		Unspecified	120	0	120	C;0,326905	C/T;0,440076;0,162392	YES
201691774612051	rs10516487	0.0028	20169177	Table 1	Systemic lupus erythematosus (SLE)	Inflammation,Systemic lupus erythematosus (SLE)	4	101829919	(BANK1)	PLoS Genet	2010-02-12	Systemic lupus erythematosus	314 Chinese cases, 1500 Chinese controls	2630 Chinese cases, 2155 Chinese controls, 314 Thai cases, 519 Thai controls	Asian	1814	5618	7432	A;0,2244	C/T;?;?	YES
208605032614622	rs4699228	0.0028	20860503	FullScan	Asthma	Asthma,Pulmonary,Chronic lung disease,Inflammation	4	101547054		N Engl J Med	2010-09-23	Asthma	10365 EA cases, 16110 controls		European	26475	0	26475	T;0,2647	C/T;?;?	YES
228373977589884	rs6816400	0.0029	22837397	Table S1	Salmonella-induced pyroptosis	Infection,Cell line,Inflammation,Immune-related,Salmonella	4	101367295		Proc Natl Acad Sci U S A	2012-07-25	Salmonella induced pyroptosis in B-lymphoblastoid cell lines	120 parent-offspring trios lymphoblastoid cell lines		Unspecified	120	0	120	A;0,326905	A/C;0,440076;0,162392	YES
182044474612023	rs10516482	0.003	18204447	TableS1	Systemic lupus erythematosus (SLE)	Inflammation,Systemic lupus erythematosus (SLE)	4	101859013	(BANK1)	Nat Genet	2008-01-20	Systemic lupus erythematosus	279 EA cases + 515 controls	Up to 1724 (mostly) EA cases + 1616 controls	European	794	3340	4134	A;0,0842	G/T;?;?	YES
228373976728068	rs1476159	0.0034	22837397	Table S1	Salmonella-induced pyroptosis	Infection,Cell line,Inflammation,Immune-related,Salmonella	4	101359938		Proc Natl Acad Sci U S A	2012-07-25	Salmonella induced pyroptosis in B-lymphoblastoid cell lines	120 parent-offspring trios lymphoblastoid cell lines		Unspecified	120	0	120	T;0,327824	A/G;0,440711;0,161646	YES
185873942614619	rs4699227	0.0044	18587394	FullScan	Irritible bowel syndrome	Inflammation,Gastrointestinal,Crohn's disease	4	101542485		Nat Genet	2008-06-29	Crohn's disease	3230 EA cases + 4829 controls	4017 EA samples (from trios), 2325 EA cases + 1809 controls	European	8059	8151	16210	T;0,3443	C/T;?;?	YES
228373977053408	rs2544569	0.0047	22837397	Table S1	Salmonella-induced pyroptosis	Infection,Cell line,Inflammation,Immune-related,Salmonella	4	101961035	(BANK1)	Proc Natl Acad Sci U S A	2012-07-25	Salmonella induced pyroptosis in B-lymphoblastoid cell lines	120 parent-offspring trios lymphoblastoid cell lines		Unspecified	120	0	120	A;0,0454545	A/G;0,0867777;0,189364	YES
208605035853653	rs13434873	0.0057	20860503	FullScan	Asthma	Asthma,Pulmonary,Chronic lung disease,Inflammation	4	101529865		N Engl J Med	2010-09-23	Asthma	10365 EA cases, 16110 controls		European	26475	0	26475	T;0,3672	C/T;?;?	YES
228373977317290	rs4602498	0.0057	22837397	Table S1	Salmonella-induced pyroptosis	Infection,Cell line,Inflammation,Immune-related,Salmonella	4	101460970		Proc Natl Acad Sci U S A	2012-07-25	Salmonella induced pyroptosis in B-lymphoblastoid cell lines	120 parent-offspring trios lymphoblastoid cell lines		Unspecified	120	0	120	A;0,130854	A/G;0,227462;0,248982	YES
182044473241195	rs6849308	0.006	18204447	TableS1	Systemic lupus erythematosus (SLE)	Inflammation,Systemic lupus erythematosus (SLE)	4	101854926	(BANK1)	Nat Genet	2008-01-20	Systemic lupus erythematosus	279 EA cases + 515 controls	Up to 1724 (mostly) EA cases + 1616 controls	European	794	3340	4134	T;0,0833	C/T;?;?	YES
228373978643717	rs13126505	0.0069	22837397	Table S1	Salmonella-induced pyroptosis	Infection,Cell line,Inflammation,Immune-related,Salmonella	4	101944147	(BANK1)	Proc Natl Acad Sci U S A	2012-07-25	Salmonella induced pyroptosis in B-lymphoblastoid cell lines	120 parent-offspring trios lymphoblastoid cell lines		Unspecified	120	0	120	A;0,0266299	A/G;0,0518417;0,152425	YES
222916048161925	rs10516487	0.007	22291604	Table 2	Systemic lupus erythematosus (SLE)	Inflammation,Systemic lupus erythematosus (SLE)	4	101829919	(BANK1)	PLoS Genet	2012-01-26	Systemic lupus erythematosus	891 Japanese ancestry cases, 3,384 Japanese ancestry controls	1,387 Japanese ancestry cases, 28,564 Japanese ancestry controls	Asian	2493	29951	32444	A;0,224518	C/T;0,348219;0,229898	YES
18587394645806	rs890448	0.007	18587394	FullScan	Irritible bowel syndrome	Inflammation,Gastrointestinal,Crohn's disease	4	101511545		Nat Genet	2008-06-29	Crohn's disease	3230 EA cases + 4829 controls	4017 EA samples (from trios), 2325 EA cases + 1809 controls	European	8059	8151	16210	T;0,3979	A/G;?;?	YES
228373976703076	rs1421627	0.0092	22837397	Table S1	Salmonella-induced pyroptosis	Infection,Cell line,Inflammation,Immune-related,Salmonella	4	101818379	(BANK1)	Proc Natl Acad Sci U S A	2012-07-25	Salmonella induced pyroptosis in B-lymphoblastoid cell lines	120 parent-offspring trios lymphoblastoid cell lines		Unspecified	120	0	120	A;0,28742	A/G;0,409619;0,19241	YES
182044472519219	rs4522865	0.0093	18204447	Table1	Systemic lupus erythematosus (SLE)	Inflammation,Systemic lupus erythematosus (SLE)	4	101794731	(BANK1)	Nat Genet	2008-01-20	Systemic lupus erythematosus	279 EA cases + 515 controls	Up to 1724 (mostly) EA cases + 1616 controls	European	794	3340	4134	G;0,391	A/G;?;?	YES
228373976545990	rs890448	0.0099	22837397	Table S1	Salmonella-induced pyroptosis	Infection,Cell line,Inflammation,Immune-related,Salmonella	4	101511545		Proc Natl Acad Sci U S A	2012-07-25	Salmonella induced pyroptosis in B-lymphoblastoid cell lines	120 parent-offspring trios lymphoblastoid cell lines		Unspecified	120	0	120	T;0,398531	A/G;0,479408;0,0993576	YES

## Sheet: DAPP1
NHLBI key	Snp Id	Pvalue	PMID	Location	Phenotype	Phenotype Category	chr	pos	InGene	Journal	DatePub	PhenotypeDesc	InitialSampleDesc	ReplicationSampleDesc	GWAS	TotalDiscovery	TotalReplication	Total Samples	DbSnpMAF	DbSnpPalle	DbSnpValidation
175543005985509	rs17029528	0.0005	17554300	Webdata	Crohn's disease, combined control dataset	Cardiovascular disease (CVD),Myocardial infarction (MI),Neuro,Behavioral,Bipolar disorder,Blood pressure,CVD risk factor (CVD RF),Blood-related,Type 1 diabetes (T1D),Type 2 diabetes (T2D),Developmental,Arthritis,Rheumatoid arthritis,Crohn's disease	4	99824919	(DAPP1)	Nature	2007-06-07	Multiple traits (bipolar disorder, coronary artery disease, Crohn's disease, rheumatoid arthritis, T1D, T2D, hypertension)	1868 EA cases,2938 controls		European	4806	0	4806	G;0,0092	A/G;0,0469212;0,145805	YES
18668548551262	rs767652	0.004	18668548	FullScan	Longstanding arthritis	Inflammation,Arthritis,Rheumatoid arthritis	4	99870648		Arthritis Rheum	2008-08-01	Rheumatoid arthritis	400 Spanish EA cases,400 controls	410 Spanish EA cases,394 controls	European	800	804	1604	T;0,0467	A/G;?;?	YES

## Sheet: DDIT4L
NHLBI key	Snp Id	Pvalue	PMID	Location	Phenotype	Phenotype Category	chr	pos	InGene	Journal	DatePub	PhenotypeDesc	InclMaleFemale	ExclMaleFemale	InitialSampleDesc	ReplicationSampleDesc	GWAS	TotalDiscovery	TotalReplication	Total Samples	DbSnpMAF	DbSnpPalle	DbSnpValidation
208605035248184	rs11933654	1.2e-28	20860503	FullScan	Asthma	Asthma,Pulmonary,Chronic lung disease,Inflammation	4	100285310		N Engl J Med	2010-09-23	Asthma	n	n	10365 EA cases, 16110 controls		European	26475	0	26475	T;0,0366	C/T;0,141537;0,225246	YES
208017172101771	rs2866197	2.5e-06	20801717	Table S2	Sporadic amyotrophic lateral sclerosis (ALS)	Neuro,Amyotrophic lateral sclerosis (ALS)	4	100185159		Lancet Neurol	2010-08-27	Amyotrophic Lateral Sclerosis (ALS)	n	n	4857 EA cases, 8987 EA controls		European	13844	0	13844	C;0,1566	C/T;?;?	YES
235876387132530	rs2866197	5.7e-06	23587638	TableS2	Amyotrophic lateral sclerosis (ALS) with C9orf72 hexanucleotide repeat mutations	Neuro,Amyotrophic lateral sclerosis (ALS)	4	100185159		Neurobiol Aging	2013-04-12	Amyotrophic Lateral Sclerosis (ALS)	n	n	632 cases, 4519 controls		European	5151	0	5151	C;0,156566	C/T;0,264106;0,249602	YES
235876387132529	rs2866197	1.1e-05	23587638	TableS3	Amyotrophic lateral sclerosis (ALS) without C9orf72 hexanucleotide repeat mutations	Neuro,Amyotrophic lateral sclerosis (ALS)	4	100185159		Neurobiol Aging	2013-04-12	Amyotrophic Lateral Sclerosis (ALS)	n	n	632 cases, 4519 controls		European	5151	0	5151	C;0,156566	C/T;0,264106;0,249602	YES
235876388388647	rs11734827	1.6e-05	23587638	TableS2	Amyotrophic lateral sclerosis (ALS) with C9orf72 hexanucleotide repeat mutations	Neuro,Amyotrophic lateral sclerosis (ALS)	4	100186851	(DDIT4L)	Neurobiol Aging	2013-04-12	Amyotrophic Lateral Sclerosis (ALS)	n	n	632 cases, 4519 controls		European	5151	0	5151	C;0,140955	A/C;0,242173;0,249877	YES
235876388388646	rs11734827	2.3e-05	23587638	TableS3	Amyotrophic lateral sclerosis (ALS) without C9orf72 hexanucleotide repeat mutations	Neuro,Amyotrophic lateral sclerosis (ALS)	4	100186851	(DDIT4L)	Neurobiol Aging	2013-04-12	Amyotrophic Lateral Sclerosis (ALS)	n	n	632 cases, 4519 controls		European	5151	0	5151	C;0,140955	A/C;0,242173;0,249877	YES
230552717255572	rs4235450	0.00043	23055271	S Table 2	Myasthenia gravis	Neuro,Inflammation,Muscle-related,Myasthenia gravis,Immune-related	4	100289558		Ann Neurol	2012-07-16	Myasthenia gravis	n	n	400 European ancestry cases, 5,505 European ancestry controls	249 European ancestry cases, 3,415 European ancestry controls	European	5905	3664	9569	T;0,427456	C/T;0,489475;0,0717764	YES
175543005253089	rs11944421	0.00058	17554300	Webdata	Rheumatoid arthritis, combined control dataset, gender differentiated	Cardiovascular disease (CVD),Myocardial infarction (MI),Neuro,Behavioral,Bipolar disorder,Blood pressure,CVD risk factor (CVD RF),Blood-related,Type 1 diabetes (T1D),Type 2 diabetes (T2D),Developmental,Arthritis,Rheumatoid arthritis,Crohn's disease	4	100283911		Nature	2007-06-07	Multiple traits (bipolar disorder, coronary artery disease, Crohn's disease, rheumatoid arthritis, T1D, T2D, hypertension)	n	n	1868 EA cases,2938 controls		European	4806	0	4806	T;0,0366	C/T;0,127591;0,217981	YES
175543005582225	rs12651056	0.00098	17554300	Webdata	Crohn's disease	Cardiovascular disease (CVD),Myocardial infarction (MI),Neuro,Behavioral,Bipolar disorder,Blood pressure,CVD risk factor (CVD RF),Blood-related,Type 1 diabetes (T1D),Type 2 diabetes (T2D),Developmental,Arthritis,Rheumatoid arthritis,Crohn's disease	4	100343578		Nature	2007-06-07	Multiple traits (bipolar disorder, coronary artery disease, Crohn's disease, rheumatoid arthritis, T1D, T2D, hypertension)	n	n	1868 EA cases,2938 controls		European	4806	0	4806	G;0,217	A/G;?;?	YES
175543005249575	rs11936536	0.00098	17554300	Webdata	Crohn's disease	Cardiovascular disease (CVD),Myocardial infarction (MI),Neuro,Behavioral,Bipolar disorder,Blood pressure,CVD risk factor (CVD RF),Blood-related,Type 1 diabetes (T1D),Type 2 diabetes (T2D),Developmental,Arthritis,Rheumatoid arthritis,Crohn's disease	4	100372446		Nature	2007-06-07	Multiple traits (bipolar disorder, coronary artery disease, Crohn's disease, rheumatoid arthritis, T1D, T2D, hypertension)	n	n	1868 EA cases,2938 controls		European	4806	0	4806	T;0,3297	C/T;?;?	YES
204538425746921	rs13108700	0.004	20453842	FullScan	Rheumatoid arthritis	Inflammation,Arthritis,Rheumatoid arthritis	4	100255514		Nat Genet	2010-05-09	Rheumatoid arthritis	n	n	5539 EA cases, 20169 EA controls	6768 EA cases, 8806 EA controls	European	25708	15574	41282	T;0,1493	G/T;?;?	YES
204538422385285	rs4130109	0.0041	20453842	FullScan	Rheumatoid arthritis	Inflammation,Arthritis,Rheumatoid arthritis	4	100295923		Nat Genet	2010-05-09	Rheumatoid arthritis	n	n	5539 EA cases, 20169 EA controls	6768 EA cases, 8806 EA controls	European	25708	15574	41282	T;0,1264	A/T;?;?	YES
204538425247848	rs11933027	0.0056	20453842	FullScan	Rheumatoid arthritis	Inflammation,Arthritis,Rheumatoid arthritis	4	100269201		Nat Genet	2010-05-09	Rheumatoid arthritis	n	n	5539 EA cases, 20169 EA controls	6768 EA cases, 8806 EA controls	European	25708	15574	41282	C;0,169	C/G;?;?	YES
204538423232896	rs6836741	0.0061	20453842	FullScan	Rheumatoid arthritis	Inflammation,Arthritis,Rheumatoid arthritis	4	100292645		Nat Genet	2010-05-09	Rheumatoid arthritis	n	n	5539 EA cases, 20169 EA controls	6768 EA cases, 8806 EA controls	European	25708	15574	41282	T;0,0971	G/T;?;?	YES
186685482522724	rs4532240	0.0086	18668548	FullScan	Arthritis including non-Rheumatoid	Inflammation,Arthritis,Rheumatoid arthritis	4	100100370		Arthritis Rheum	2008-08-01	Rheumatoid arthritis	n	n	400 Spanish EA cases,400 controls	410 Spanish EA cases,394 controls	European	800	804	1604	T;0,2885	G/T;?;?	YES

## Sheet: PPP3CA
NHLBI key	Snp Id	Pvalue	PMID	Location	Phenotype	Phenotype Category	chr	pos	InGene	Journal	DatePub	PhenotypeDesc	InitialSampleDesc	ReplicationSampleDesc	GWAS	TotalDiscovery	TotalReplication	Total Samples	DbSnpMAF	DbSnpPalle	DbSnpValidation
208605034355195	rs10018629	1.2e-28	20860503	FullScan	Asthma	Asthma,Pulmonary,Chronic lung disease,Inflammation	4	100953651		N Engl J Med	2010-09-23	Asthma	10365 EA cases, 16110 controls		European	26475	0	26475	C;0,0508	A/C;?;?	YES
208605033709678	rs7677774	6.9e-28	20860503	FullScan	Asthma	Asthma,Pulmonary,Chronic lung disease,Inflammation	4	100933820		N Engl J Med	2010-09-23	Asthma	10365 EA cases, 16110 controls		European	26475	0	26475	G;0,0838	A/G;?;?	YES
190107934036778	rs9307252	6.6e-06	19010793	Table S6	Brain atrophy	Neuro,Inflammation,Multiple sclerosis (MS)	4	101081209	(PPP3CA)	Hum Mol Genet	2008-11-14	Multiple sclerosis	791 EA cases, 883 controls		European	1674	0	1674	T;0,1415	C/T;?;?	YES
190107934036777	rs9307252	6.6e-06	19010793	Table 6	Brain parenchymal volume (multiple sclerosis)	Neuro,Inflammation,Multiple sclerosis (MS)	4	101081209	(PPP3CA)	Hum Mol Genet	2008-11-14	Multiple sclerosis	791 EA cases, 883 controls		European	1674	0	1674	T;0,1415	C/T;?;?	YES
176605301358491	rs1880943	6.5e-05	17660530	RawUnadjustedPvalues	Multiple sclerosis	Neuro,Inflammation,Multiple sclerosis (MS)	4	101160200	(PPP3CA)	N Engl J Med	2007-07-29	Multiple sclerosis	931 EA cases + 1862 EA parents, 2431 controls	1827 EA samples (from 609 trios), 2322 EA cases + 2987 controls	European	5224	7136	12360	C;0,4148	C/T;?;?	YES
190107934340358	rs9990811	7.4e-05	19010793	Table S6	Brain atrophy	Neuro,Inflammation,Multiple sclerosis (MS)	4	101098094	(PPP3CA)	Hum Mol Genet	2008-11-14	Multiple sclerosis	791 EA cases, 883 controls		European	1674	0	1674	T;0,1255	G/T;?;?	YES
176605301984984	rs2695217	8.3e-05	17660530	RawUnadjustedPvalues	Multiple sclerosis	Neuro,Inflammation,Multiple sclerosis (MS)	4	101160876	(PPP3CA)	N Engl J Med	2007-07-29	Multiple sclerosis	931 EA cases + 1862 EA parents, 2431 controls	1827 EA samples (from 609 trios), 2322 EA cases + 2987 controls	European	5224	7136	12360	A;0,4277	A/G;?;?	YES
190107934340141	rs9990461	9.8e-05	19010793	Table S6	Brain atrophy	Neuro,Inflammation,Multiple sclerosis (MS)	4	101097908	(PPP3CA)	Hum Mol Genet	2008-11-14	Multiple sclerosis	791 EA cases, 883 controls		European	1674	0	1674	T;0,1223	C/T;?;?	YES
175543002092375	rs2851048	0.0005	17554300	Webdata	Crohn's disease, gender differentiated	Cardiovascular disease (CVD),Myocardial infarction (MI),Neuro,Behavioral,Bipolar disorder,Blood pressure,CVD risk factor (CVD RF),Blood-related,Type 1 diabetes (T1D),Type 2 diabetes (T2D),Developmental,Arthritis,Rheumatoid arthritis,Crohn's disease	4	101002903		Nature	2007-06-07	Multiple traits (bipolar disorder, coronary artery disease, Crohn's disease, rheumatoid arthritis, T1D, T2D, hypertension)	1868 EA cases,2938 controls		European	4806	0	4806	T;0,3874	C/T;?;?	YES
214523131691766	rs2251238	0.0037	21452313	Table S2	Rheumatoid arthritis	Inflammation,Arthritis,Rheumatoid arthritis	4	101040790	(PPP3CA)	Arthritis Rheum	2011-04-01	Rheumatoid arthritis	801 Korean cases, 757 Korean controls	718 Korean cases, 719 Korean controls	Asian	1558	1437	2995	T;0,3961	C/T;?;?	YES
214523132298721	rs3804357	0.0039	21452313	Table S2	Rheumatoid arthritis	Inflammation,Arthritis,Rheumatoid arthritis	4	101080966	(PPP3CA)	Arthritis Rheum	2011-04-01	Rheumatoid arthritis	801 Korean cases, 757 Korean controls	718 Korean cases, 719 Korean controls	Asian	1558	1437	2995	A;0,2642	A/C;?;?	YES
228373976606450	rs1031034	0.0045	22837397	Table S1	Salmonella-induced pyroptosis	Infection,Cell line,Inflammation,Immune-related,Salmonella	4	101302229	(PPP3CA)	Proc Natl Acad Sci U S A	2012-07-25	Salmonella induced pyroptosis in B-lymphoblastoid cell lines	120 parent-offspring trios lymphoblastoid cell lines		Unspecified	120	0	120	A;0,347107	G/T;0,453247;0,145569	YES
214523132298719	rs3804350	0.0046	21452313	Table S2	Rheumatoid arthritis	Inflammation,Arthritis,Rheumatoid arthritis	4	101026773	(PPP3CA)	Arthritis Rheum	2011-04-01	Rheumatoid arthritis	801 Korean cases, 757 Korean controls	718 Korean cases, 719 Korean controls	Asian	1558	1437	2995	T;0,3352	C/T;?;?	YES
228373978738016	rs17030539	0.0047	22837397	Table S1	Salmonella-induced pyroptosis	Infection,Cell line,Inflammation,Immune-related,Salmonella	4	100873798		Proc Natl Acad Sci U S A	2012-07-25	Salmonella induced pyroptosis in B-lymphoblastoid cell lines	120 parent-offspring trios lymphoblastoid cell lines		Unspecified	120	0	120	G;0,0362718	A/G;0,0699127;0,173403	YES
228373978647624	rs13148044	0.0052	22837397	Table S1	Salmonella-induced pyroptosis	Infection,Cell line,Inflammation,Immune-related,Salmonella	4	100930027		Proc Natl Acad Sci U S A	2012-07-25	Salmonella induced pyroptosis in B-lymphoblastoid cell lines	120 parent-offspring trios lymphoblastoid cell lines		Unspecified	120	0	120	C;0,101928	C/T;0,183077;0,240876	YES
228373978738183	rs17031180	0.0054	22837397	Table S1	Salmonella-induced pyroptosis	Infection,Cell line,Inflammation,Immune-related,Salmonella	4	101338361	(PPP3CA)	Proc Natl Acad Sci U S A	2012-07-25	Salmonella induced pyroptosis in B-lymphoblastoid cell lines	120 parent-offspring trios lymphoblastoid cell lines		Unspecified	120	0	120	G;0,0899908	A/G;0,163785;0,234664	YES
186685482953971	rs6419156	0.0059	18668548	FullScan	Longstanding arthritis	Inflammation,Arthritis,Rheumatoid arthritis	4	100827029		Arthritis Rheum	2008-08-01	Rheumatoid arthritis	400 Spanish EA cases,400 controls	410 Spanish EA cases,394 controls	European	800	804	1604	A;0,2106	A/G;?;?	YES
186685481007708	rs1390931	0.0059	18668548	FullScan	Rheumatoid arthritis	Inflammation,Arthritis,Rheumatoid arthritis	4	100841318		Arthritis Rheum	2008-08-01	Rheumatoid arthritis	400 Spanish EA cases,400 controls	410 Spanish EA cases,394 controls	European	800	804	1604	G;0,0476	A/G;0,0846972;0,18755	YES
228373977588798	rs6812094	0.0061	22837397	Table S1	Salmonella-induced pyroptosis	Infection,Cell line,Inflammation,Immune-related,Salmonella	4	101331166	(PPP3CA)	Proc Natl Acad Sci U S A	2012-07-25	Salmonella induced pyroptosis in B-lymphoblastoid cell lines	120 parent-offspring trios lymphoblastoid cell lines		Unspecified	120	0	120	C;0,0899908	C/G;0,163785;0,234664	YES
228373978738182	rs17031175	0.0064	22837397	Table S1	Salmonella-induced pyroptosis	Infection,Cell line,Inflammation,Immune-related,Salmonella	4	101333561	(PPP3CA)	Proc Natl Acad Sci U S A	2012-07-25	Salmonella induced pyroptosis in B-lymphoblastoid cell lines	120 parent-offspring trios lymphoblastoid cell lines		Unspecified	120	0	120	C;0,0899908	C/G;0,163785;0,234664	YES
228373976682481	rs1372244	0.0075	22837397	Table S1	Salmonella-induced pyroptosis	Infection,Cell line,Inflammation,Immune-related,Salmonella	4	101344239	(PPP3CA)	Proc Natl Acad Sci U S A	2012-07-25	Salmonella induced pyroptosis in B-lymphoblastoid cell lines	120 parent-offspring trios lymphoblastoid cell lines		Unspecified	120	0	120	C;0,0899908	A/G;0,163785;0,234664	YES
228373977128666	rs2850370	0.0077	22837397	Table S1	Salmonella-induced pyroptosis	Infection,Cell line,Inflammation,Immune-related,Salmonella	4	101315584	(PPP3CA)	Proc Natl Acad Sci U S A	2012-07-25	Salmonella induced pyroptosis in B-lymphoblastoid cell lines	120 parent-offspring trios lymphoblastoid cell lines		Unspecified	120	0	120	T;0,373737	G/T;0,468115;0,122171	YES
185873943701136	rs7665292	0.009	18587394	FullScan	Irritible bowel syndrome	Inflammation,Gastrointestinal,Crohn's disease	4	100892809		Nat Genet	2008-06-29	Crohn's disease	3230 EA cases + 4829 controls	4017 EA samples (from trios), 2325 EA cases + 1809 controls	European	8059	8151	16210	C;0,3668	C/T;?;?	YES
